# Supplementary material for: An annotated checklist of Ennominae (Lepidoptera, Geometridae) from Chiapas, Mexico
Source: Zookeys. 2026 Mar 27;1275:117–44. doi: 10.3897/zookeys.1275.181398 (PMC13049457; doi:10.3897/zookeys.1275.181398)
Supplement: Supplementary material 1 — Locality data of Ennominae taxa examined and documented for Chiapas in this study [file zookeys-1275-117_article-181398__-s001.xlsx]

## Sheet: Hoja1
scientificName	eventDate	decimalLatitude/decimalLongitude	recordedBy	URL
Acronyctodes bisbili	20-21.vii.2022	16° 40.862'N; 92° 35.952'O	IJ Garzón-Orduña, F Joele, T Matson & JJ Dombroskie
Acronyctodes bisbili	20-21.vii.2022	16° 40.862'N; 92° 35.952'O	IJ Garzón-Orduña, F Joele, T Matson & JJ Dombroskie
Acronyctodes corrugata	29-VIII-2024	16° 42.319'N; 92° 36.922'O	A. Murillo
Acronyctodes corrugata	29-VIII-2024	16° 42.319'N; 92° 36.922'O	A. Murillo
Acronyctodes corrugata	03.ix.2024	16° 40.862'N; 92° 35.952'O	A. Murillo; J. León-C
Acronyctodes colorata	21-IX-1992	16° 40.176'N; 92° 35.030'O	B. Gómez-G
Acronyctodes colorata	23-XI-1992	16° 40.176'N; 92° 35.030'O	B. Gómez-G
Acrosemia tigrata	28.vii.2024	16° 50.333'N; 93° 26.467'O	A. Murillo; J. León-C
Acrosemia vulpecularia	01.xii.2024	15° 5.571'N; 92° 5.747'O	A. Murillo; J.León-C; M. Girón
Acrosemia vulpecularia	02.xii.2024	15° 5.571'N; 92° 5.747'O	A. Murillo; J.León-C; M. Girón
Acrosemia undilinea	30.viii.2024	16° 41.403'N; 92° 38.112'O	A. Murillo; J. León-C
Acrosemia undilinea	30.viii.2024	16° 41.403'N; 92° 38.112'O	A. Murillo; J. León-C
Acrosemia undilinea	03.ix.2024	16° 40.862'N; 92° 35.952'O	A. Murillo; J. León-C
Acrosemia undilinea	03.ix.2024	16° 40.862'N; 92° 35.952'O	A. Murillo; J. León-C
Acrosemia undilinea	03.ix.2024	16° 40.862'N; 92° 35.952'O	A. Murillo; J. León-C
Acrosemia undilinea	20-III-1993	16° 40.176'N; 92° 35.030'O	B. Gómez-G
Acrosemia undilinea	18-III-1996	17° 11.532'N; 93° 6.698'O	Olga L. Gómez-N
Acrosemia undilinea	18-III-1996	17° 11.532'N; 93° 6.698'O	Olga L. Gómez-N
Acrosemia undilinea	18-III-1996	17° 11.532'N; 93° 6.698'O	Olga L. Gómez-N
Acrotomia viminaria	24-28-VII-1991	16° 7.245'N; 90° 55.599'O	Jorge L. León-C
Acrotomia viminaria	28.vii.2024	16° 50.333'N; 93° 26.467'O	A. Murillo; J. León-C
Acrotomia viminaria	07-VII-1994	16° 59.025'N; 93° 34.297'O	Olga L. Gómez-N
Acrotomodes nr. chiriquensis	23-26.viii.2022	16° 52.260'N; 93° 19.620'O	IJ Garzón-Orduña, F Joele, T Matson & JJ Dombroskie
Anisoperas lurida	30.vii.2024	16° 50.333'N; 93° 26.467'O	A. Murillo; J. León-C
Aplogompha argentilinea	CNIN
Aplogompha chotaria	14-16.x.2021	16° 15.071'N; 90° 37.170'O	IJ Garzón-Orduña, F Joele, C Martínez & G Moreno
Argyrotome alba	28.vii.2024	16° 50.333'N; 93° 26.467'O	A. Murillo; J. León-C
Argyrotome alba	28.vii.2024	16° 50.333'N; 93° 26.467'O	A. Murillo; J. León-C
Argyrotome alba	28.vii.2024	16° 50.333'N; 93° 26.467'O	A. Murillo; J. León-C
Argyrotome alba	22.ix.2001	16° 52.970'N; 93°12.691'O	H. Chacón
Asestra cabiria	CNIN
Bagodares prosa	28-XI-09-XII-1991	16° 5.852'N; 91° 0.199'O	A. Zacarías
Bagodares prosa	28-XI-09-XII-1991	16° 5.852'N; 91° 0.199'O	A. Zacarías
Bagodares prosa	09.xii.1990	16° 5.852'N; 91° 0.199'O	A. Zacarías
Bassania amethystata	16.v.2009	15° 39.404'N; 92° 48.529'O	Jorge L. León-C
Bassania crocallinaria	02.xii.2024	15° 5.571'N; 92° 5.747'O	A. Murillo; J.León; M. Girón
Besma undularia	20-21.vii.2022	16° 40.862'N; 92° 35.952'O	IJ Garzón-Orduña, F Joele, T Matson & JJ Dombroskie
Besma undularia	23.vii.2004	16° 42.319'N; 92° 36.922'O	A. Licona-A
Besma mattearia	25-V-1993	16° 40.176'N; 92° 35.030'O	B. Gómez-G
Boarmia noctiluca	17-V-1993	16° 40.176'N; 92° 35.030'O	B. Gómez-G
Bonatea duciata	16.v.2009	15° 39.404'N; 92° 48.529'O	Jorge L. León-C
Bonatea duciata	01.xii.2024	15° 5.571'N; 92° 5.747'O	A. Murillo
Caripeta hyperithrata	15-VIII-1993	16° 40.176'N; 92° 35.030'O	B. Gómez-G
Caripeta hyperithrata	23-V-1993	16° 40.176'N; 92° 35.030'O	B. Gómez-G
Caripeta hyperithrata	12-VIII-1993	16° 40.176'N; 92° 35.030'O	B. Gómez-G
Caripeta hyperithrata	20-VIII-1993	16° 40.176'N; 92° 35.030'O	B. Gómez-G
Caripeta sp. 1	30.viii.2024	16° 41.403'N; 92° 38.112'O	A. Murillo; J. León-C
Caripeta sp. 1	20-21.viii.2022	16° 40.862'N; 92° 35.952'O	IJ Garzón-Orduña, F Joele, T Matson & JJ Dombroskie
Cepphis megamede	23.III.1994	16° 42.319'N; 92° 36.922'O	Olga L. Goméz
cf. Neotherina noxiosa	20-VIII-1993	16° 40.176'N; 92° 35.030'O	B. Gómez-G
cf. Neotherina noxiosa	17-II-1993	16° 40.176'N; 92° 35.030'O	B. Gómez-G
Cimicodes albicosta	28-XI-09-XII-1991	16° 5.852'N; 91° 0.199'O	A. Zacarías
Cimicodes albicosta	01-04-II-1992	16° 7.245'N; 90° 55.599'O	Jorge L. León-C
Cimicodes albicosta	18-XII-1991	16° 7.245'N; 90° 55.599'O	Jorge L. León-C y A. Zacarías
Cimicodes albicosta	26-XII-1991-02-1992	16° 5.852'N; 91° 0.199'O	A. Zacarías
Cirsodes acuminata	20.viii.1973		R. Wind
Costalobata alidaria	03.ix.2024	15° 5.571'N; 92° 5.747'O	A. Murillo, J. León-C, M Girón, L. López
Cratoptera primularia	02.xii.2024	15° 5.571'N; 92° 5.747'O	A. Murillo; J.León-C; M. Girón
Cratoptera primularia	02.xii.2024	15° 5.571'N; 92° 5.747'O	A. Murillo; J.León-C; M. Girón
Cratoptera primularia	02.xii.2025	15° 5.571'N; 92° 5.747'O	A. Murillo; J.León-C; M. Girón
Cratoptera zarumata	11.xi.2021	16° 52.3480’N; 93° 19.66275’O	Matteo Cassella	https://mexico.inaturalist.org/observations/98452300
Ennominae sp 1	03.ix.2024	16° 40.862'N; 92° 35.952'O	A. Murillo; J. León-C
Ennominae sp 2	23-26.viii.2022	16° 52.260'N; 93° 19.620'O	IJ Garzón-Orduña, F Joele, T Matson & JJ Dombroskie
Ennominae sp 2	23-26.viii.2022	16° 52.260'N; 93° 19.620'O	IJ Garzón-Orduña, F Joele, T Matson & JJ Dombroskie
Ennominae sp 2	23-26.viii.2022	16° 52.260'N; 93° 19.620'O	IJ Garzón-Orduña, F Joele, T Matson & JJ Dombroskie
Ennominae sp 2	10-12.x.2021	16° 52.260'N; 93° 19.620'O	IJ Garzón-Orduña, F Joele, C Martínez & G Moreno
Ennominae sp 3	03.ix.2024	16° 40.862'N; 92° 35.952'O	A. Murillo; J. León-C
Ennominae sp 3	03.ix.2024	16° 40.862'N; 92° 35.952'O	A. Murillo; J. León-C
Ennomini sp 1	01-02.xii.2025	15° 5.571'N; 92° 5.747'O	A. Murillo, J. León-C, M Girón, L. López
Ennomini sp 1	03.ix.2024	15° 5.571'N; 92° 5.747'O	A. Murillo, J. León-C, M Girón, L. López
Ennomini sp 1	03.ix.2024	15° 5.571'N; 92° 5.747'O	A. Murillo, J. León-C, M Girón, L. López
Ennomini sp 1	03.ix.2024	15° 5.571'N; 92° 5.747'O	A. Murillo, J. León-C, M Girón, L. López
Ennomini sp 1	03.ix.2024	15° 5.571'N; 92° 5.747'O	A. Murillo, J. León-C, M Girón, L. López
Epimecis conjugaria	03-VII-1992	16° 7.245'N; 90° 55.599'O	Jorge L. León-C
Epimecis conjugaria	03-VII-1992	16° 7.245'N; 90° 55.599'O	Jorge L. León-C
Epimecis conjugaria	14-21-X-1991	16° 7.245'N; 90° 55.599'O	Jorge L. León-C
Epimecis conjugaria	03-VII-1992	16° 7.245'N; 90° 55.599'O	Jorge L. León-C
Epimecis conjugaria	24-28-VII-1991	16° 7.245'N; 90° 55.599'O	H. Chacón
Epimecis conjugaria	04-10-VIII-1991	16° 7.245'N; 90° 55.599'O	Jorge L. León-C
Epimecis conjugaria	29-VII-03-VIII-1991	16° 7.245'N; 90° 55.599'O	Jorge L. León-C
Epimecis conjugaria	07-08-VII-1992	16° 7.245'N; 90° 55.599'O	Jorge L. León-C
Epimecis conjugaria	27-I-01-II-1992	16° 7.245'N; 90° 55.599'O	Jorge L. León-C y A. Zacarías
Epimecis subroraria	CNIN
Erastria decrepitaria	28/vii/1991	16° 7.245'N; 90° 55.599'O	J. León-C
Erastria decrepitaria	5.vii.92	16° 5.852'N; 91° 0.199'O	J. León-C
Erastria decrepitaria	06.vi.92	16° 5.852'N; 91° 0.199'O	J. León-C
Erastria decrepitaria	7-8.vii.92	16° 7.245'N; 90° 55.599'O	J. León-C
Erastria decrepitaria	25.vi.92	16° 5.852'N; 91° 0.199'O	J. León-C
Erastria decrepitaria	28-XI-09-XII-1991	16° 5.852'N; 91° 0.199'O	A. Zacarías
Erastria decrepitaria	29-30-I-1992	16° 5.852'N; 91° 0.199'O	A. Zacarías
Erastria decrepitaria	11-III-1992	16° 5.852'N; 91° 0.199'O	A. Zacarías
Erastria decrepitaria	10-14-I-1992	16° 5.852'N; 91° 0.199'O	A. Zacarías
Erosina hyberniata	25-IX-1992	16° 40.176'N; 92° 35.030'O	B. Gómez-G
Euclysia dentifasciata	07-08-VII-1992	16° 7.245'N; 90° 55.599'O	Jorge L. León-C
Euclysia angustitincta	17-XI-1991	16° 7.245'N; 90° 55.599'O	Jorge L. León-C
Euclysia dentifasciata	17-XI-1991	16° 7.245'N; 90° 55.599'O	Jorge L. León-C
Euclysia dentifasciata	07-08-VII-1992	16° 7.245'N; 90° 55.599'O	Jorge L. León-C
Eusarca crameraria	29-30.i.92	16° 5.852'N; 91° 0.199'O	A. Zacarías
Eusarca crameraria	29-30.i.92	16° 5.852'N; 91° 0.199'O	A. Zacarías
Eusarca crameraria	09.xii.1991	16° 5.852'N; 91° 0.199'O	A. Zacarías
Eusarca crameraria	26.xii.1991	16° 5.852'N; 91° 0.199'O	A. Zacarías
Eusarca crameraria	11.iii.1992	16° 5.852'N; 91° 0.199'O	A. Zacarías
Eusarca crameraria	26.xii.1991	16° 5.852'N; 91° 0.199'O	A. Zacarías
Eusarca crameraria	11.iii.1992	16° 5.852'N; 91° 0.199'O	A. Zacarías
Eusarca crameraria	02.i.1992	16° 5.852'N; 91° 0.199'O	A. Zacarías
Eusarca crameraria	16.xii.1991	16° 5.852'N; 91° 0.199'O	A. Zacarías
Eusarca crameraria	05.vii.1992	16° 5.852'N; 91° 0.199'O	J. León-C
Eusarca crameraria	09.xii.1991	16° 5.852'N; 91° 0.199'O	A. Zacarías
Eusarca crameraria	05.vii.1992	16° 5.852'N; 91° 0.199'O	J. León-C
Eusarca crameraria	10.i.1992	16° 5.852'N; 91° 0.199'O	A. Zacarías
Eusarca crameraria	26.xii.1991	16° 5.852'N; 91° 0.199'O	A. Zacarías
Eusarca crameraria		16° 52.970'N; 93°12.691'O	J. León-C
Eusarca fundaria	26-XII-1991-02-1992	16° 5.852'N; 91° 0.199'O	A. Zacarías
Eusarca fundaria	26-XII-1991-02-1992	16° 5.852'N; 91° 0.199'O	A. Zacarías
Eusarca fundaria	26-XII-1991-02-1992	16° 5.852'N; 91° 0.199'O	A. Zacarías
Eusarca fundaria	04-10-I-1992	16° 5.852'N; 91° 0.199'O	A. Zacarías
Eusarca fundaria	28-XI-09-XII-1991	16° 5.852'N; 91° 0.199'O	A. Zacarías
Eusarca fundaria	28-XI-09-XII-1991	16° 5.852'N; 91° 0.199'O	A. Zacarías
Eusarca fundaria	28-XI-09-XII-1991	16° 5.852'N; 91° 0.199'O	A. Zacarías
Eusarca fundaria	29-30-I-1992	16° 5.852'N; 91° 0.199'O	A. Zacarías
Eusarca fundaria	29-30-I-1992	16° 5.852'N; 91° 0.199'O	A. Zacarías
Eusarca fundaria	10-14-I-1992	16° 5.852'N; 91° 0.199'O	A. Zacarías
Eusarca fundaria	28-XI-09-XII-1991	16° 5.852'N; 91° 0.199'O	A. Zacarías
Eusarca minucia	09.xii.1991	16° 5.852'N; 91° 0.199'O	A. Zacarías
Eusarca fundaria	28.vii.2024	16° 50.333'N; 93° 26.467'O	A. Murillo; J. León-C
Eusarca fundaria	28.vii.2024	16° 50.333'N; 93° 26.467'O	A. Murillo; J. León-C
Eusarca fundaria	28.vii.2024	16° 50.333'N; 93° 26.467'O	A. Murillo; J. León-C
Eusarca fundaria	28.vii.2024	16° 50.333'N; 93° 26.467'O	A. Murillo; J. León-C
Eusarca flexilis	28.vii.2024	16° 50.333'N; 93° 26.467'O	A. Murillo; J. León-C
Eusarca asteria	28.vii.2024	16° 50.333'N; 93° 26.467'O	A. Murillo; J. León-C
Eusarca asteria	28.vii.2024	16° 50.333'N; 93° 26.467'O	A. Murillo; J. León-C
Eusarca fundaria	28.vii.2024	16° 50.333'N; 93° 26.467'O	A. Murillo; J. León-C
Eusarca fundaria	28.vii.2024	16° 50.333'N; 93° 26.467'O	A. Murillo; J. León-C
Eusarca fundaria	28.vii.2024	16° 50.333'N; 93° 26.467'O	A. Murillo; J. León-C
Eusarca fundaria	28.vii.2024	16° 50.333'N; 93° 26.467'O	A. Murillo; J. León-C
Eusarca crameraria	21.x.1991	16° 7.245'N; 90° 55.599'O	J. León-C
Eusarca flexilis	03-VII-1992	16° 7.245'N; 90° 55.599'O	Jorge L. León-C
Eusarca nemora	01-ii.1992	16° 7.245'N; 90° 55.599'O	Jorge León-C & A. Zacarías
Eusarca flexilis	03-VII-1992	16° 7.245'N; 90° 55.599'O	Jorge L. León-C
Eusarca flexilis	22-26-X-1991	16° 7.245'N; 90° 55.599'O	A. Cadena
Eusarca asteria	23.vii.2023	16° 42.9966’N; 92° 41.061’O	Neptalí Ramírez Marcial	https://mexico.inaturalist.org/observations/175102857
Eusarca asteria	29.vii.2021	15° 40.43476’N; 93° 11.89908’O	Gerardo Alexander Martínez Verdugo	https://mexico.inaturalist.org/observations/89109634
Eusarca mera	17.xi.1985	17° 12.817'N; 92° 57.904'O	G. Ekis
"Eusarca" orsima	24.xii.2024	16° 49.43195’N; 93° 6.0864’O	Matteo Cassella	https://mexico.inaturalist.org/observations/256127542
Eutomopepla artena	10-12.x.2021	16° 52.260'N; 93° 19.620'O	IJ Garzón; TA Matson; FR Joele; C Martínez & G Moreno
Eutomopepla vorda	06.vi.2008	17° 7.101'N; 91° 37.159'O	Ubaldo Caballero
Frederickia nigricomma	28.vii.2024	16° 50.333'N; 93° 26.467'O	A. Murillo; J. León-C
Frederickia nigricomma	28.vii.2024	16° 50.333'N; 93° 26.467'O	A. Murillo; J. León-C
Galenara bispicula	17-V-1993	16° 40.176'N; 92° 35.030'O	B. Gómez-G
Glena agria	30.vii.2024	16° 50.333'N; 93° 26.467'O	A. Murillo; J. León-C
Glena agria	28.vii.2024	16° 50.333'N; 93° 26.467'O	A. Murillo; J. León-C
Herbita amicaria	22.v.2008	15° 39.404'N; 92° 48.529'O	Ubaldo Caballero
Herbita cyclopeata	27-I-01-II-1992	16° 7.245'N; 90° 55.599'O	Jorge L. León-C y A. Zacarías
Herbita praeditaria	28.vii.2024	16° 50.333'N; 93° 26.467'O	A. Murillo; J. León-C
Herbita praeditaria	28.vii.2024	16° 50.333'N; 93° 26.467'O	A. Murillo; J. León-C
Herbita medama	28.vii.2024	16° 50.333'N; 93° 26.467'O	A. Murillo; J. León-C
Herbita medona	ix.2022	16° 44.280'N; 92° 38.409'O	A. Murillo
Herbita tenebrica	03.ix.2025	16° 40.862'N; 92° 35.952'O	A. Murillo; J. León-C
Herbita cyclopeata	27-I-01-II-1992	16° 7.245'N; 90° 55.599'O	Jorge L. León-C y A. Zacarías
Herbita cyclopeata	27-I-01-II-1992	16° 7.245'N; 90° 55.599'O	Jorge L. León-C y A. Zacarías
Herbita cyclopeata	18-XII-1991	16° 7.245'N; 90° 55.599'O	Jorge L. León-C
Herbita cyclopeata	13-14-III-1992	16° 7.245'N; 90° 55.599'O	Jorge L. León-C
Hyalostenele lutescens	22.viii.2008	16° 45.747'N; 91° 7.521'O	Irma Miss-B
Hyalostenele lutescens	22.viii.2008	16° 45.747'N; 91° 7.521'O	Irma Miss-B
Hyalostenele lutescens	22.viii.2008	16° 45.747'N; 91° 7.521'O	Irma Miss-B
Hygrochroma olivinaria	03-04-I-1992	16° 7.245'N; 90° 55.599'O	Jorge L. León-C y A. Zacarías
Hygrochroma bubona	01.xii.2024	15° 5.571'N; 92° 5.747'O	A. Murillo; J.León-C; M. Girón
Hygrochroma bubona	01.xii.2024	15° 5.571'N; 92° 5.747'O	A. Murillo; J.León-C; M. Girón
Hygrochroma nondina	02.xii.2024	15° 5.571'N; 92° 5.747'O	A. Murillo; J.León-C; M. Girón
Hygrochroma nondina	09-II-1994	16° 56.142'N; 93° 38.831'O	B. Gómez-G
Hygrochroma nondina	09-II-1994	16° 56.142'N; 93° 38.831'O	B. Gómez-G
Hygrochroma nondina	10-VII-1995	16° 56.142'N; 93° 38.831'O	Olga L. Gómez-N
Hygrochroma nondina	10-VII-1995	16° 56.142'N; 93° 38.831'O	Olga L. Gómez-N
Hygrochroma olivinaria	11-III-1992	16° 5.852'N; 91° 0.199'O	A. Zacarías
Hygrochroma olivinaria	11-14-I-1992	16° 7.245'N; 90° 55.599'O	A. Zacarías
Hygrochroma olivinaria	27-I-01-II-1992	16° 7.245'N; 90° 55.599'O	Jorge L. León-C y A. Zacarías
Hygrochroma olivinaria	04-VII-1992	16° 7.245'N; 90° 55.599'O	Jorge L. León-C
Hygrochroma olivinaria	27-I-01-II-1992	16° 7.245'N; 90° 55.599'O	Jorge L. León-C y A. Zacarías
Hygrochroma olivinaria	18-XII-1991	16° 7.245'N; 90° 55.599'O	Jorge L. León-C y A. Zacarías
Hygrochroma olivinaria	03-04-I-1992	16° 7.245'N; 90° 55.599'O	Jorge L. León-C y A. Zacarías
Hygrochroma nondina	10-12.x.2021	16° 52.260'N; 93° 19.620'O	IJ Garzón; TA Matson; FR Joele; C Martínez & G Moreno
Hygrochroma olivinaria	15-III-1994	17° 11.532'N; 93° 6.698'O	Olga L. Gómez-N
Hygrochroma sp 3	16-IV-1996	16° 44.658'N; 92° 41.021'O	Olga L. Gómez-N
Hygrochroma sp. 1	30.xi.2024	16° 40.862'N; 92° 35.952'O	A. Murillo; J.León; M. Girón
Hygrochroma sp. 2	30.xi.2024	15° 5.571'N; 92° 5.747'O	A. Murillo; J.León; M. Girón
Hygrochroma sp. 2	30.xi.2024	15° 5.571'N; 92° 5.747'O	A. Murillo; J.León; M. Girón
Hygrochroma sp. 3	30.xi.2024	15° 5.571'N; 92° 5.747'O	A. Murillo; J.León; M. Girón
Hygrochroma sp. 3	30.xi.2024	15° 5.571'N; 92° 5.747'O	A. Murillo; J.León; M. Girón
Hygrochroma sp. 3	30.xi.2024	15° 5.571'N; 92° 5.747'O	A. Murillo; J.León; M. Girón
Hygrochroma sp. 4	30.xi.2024	15° 5.571'N; 92° 5.747'O	A. Murillo; J.León; M. Girón
Hygrochroma sp. 4	30.xi.2024	15° 5.571'N; 92° 5.747'O	A. Murillo; J.León; M. Girón
Hygrochroma sp. 4	30.xi.2024	15° 5.571'N; 92° 5.747'O	A. Murillo; J.León; M. Girón
Hygrochroma sp. 4	30.xi.2024	15° 5.571'N; 92° 5.747'O	A. Murillo; J.León; M. Girón
Hymenomima memor	03.viii.2024	16° 50.333'N; 93° 26.467'O	A. Murillo; J. León-C
Hymenomima umbelaria	03.viii.2024	16° 50.333'N; 93° 26.467'O	A. Murillo; J. León-C
Hymenomima camerata	22-26-X-1991	16° 7.245'N; 90° 55.599'O	A. Cadena
Hymenomima camerata	3-4.i.1992	16° 7.245'N; 90° 55.599'O	Jorge L. León-C y A. Zacarías
Hymenomima camerata	1-4.ii.1992	16° 7.245'N; 90° 55.599'O	J. León-C
Hypomesis laeca	15.vii.2004	16° 44.658'N; 92° 41.021'O	A. Licona
Ira somnolenta	30.xi.2024	15° 5.571'N; 92° 5.747'O	A. Murillo; J.León; M. Girón
Iridopsis herse	28.vii.2024	16° 50.333'N; 93° 26.467'O	A. Murillo; J. León-C
Iridopsis herse	28.vii.2024	16° 50.333'N; 93° 26.467'O	A. Murillo; J. León-C
Iridopsis herse	28.vii.2024	16° 50.333'N; 93° 26.467'O	A. Murillo; J. León-C
Iridopsis aglauros	19-VI-1993	16° 40.176'N; 92° 35.030'O	B. Gómez-G
Iridopsis aglauros	23-XI-1992	16° 40.176'N; 92° 35.030'O	B. Gómez-G
Iridopsis validaria	30.vi.92	16° 7.245'N; 90° 55.599'O	J. León-C
Iridopsis validaria	14-25.x.91	16° 7.245'N; 90° 55.599'O	J. León-C
Iridopsis validaria	13-16.xi.91	16° 7.245'N; 90° 55.599'O	A. Pescador
Iridopsis validaria	22-26-X-1991	16° 7.245'N; 90° 55.599'O	J. León-C
Iridopsis validaria	10-14-I-1992	16° 5.852'N; 91° 0.199'O	A. Zacarías
Iridopsis lurida	06-VI-1992	16° 5.852'N; 91° 0.199'O	Jorge L. León-C
Iridopsis lurida	11-III-1992	16° 5.852'N; 91° 0.199'O	A. Zacarías
Iridopsis lurida	28-XI-09-XII-1991	16° 5.852'N; 91° 0.199'O	A. Zacarías
Iridopsis lurida	29-30-I-1992	16° 5.852'N; 91° 0.199'O	A. Zacarías
Iridopsis lurida	26-XII-1991-02-1992	16° 5.852'N; 91° 0.199'O	A. Zacarías
Iridopsis lurida	27-I-01-II-1992	16° 7.245'N; 90° 55.599'O	Jorge L. León-C y A. Zacarías
Iridopsis lurida	28-XI-09-XII-1991	16° 5.852'N; 91° 0.199'O	A. Zacarías
Iridopsis lurida	13-14-III-1992	16° 7.245'N; 90° 55.599'O	Jorge L. León-C
Iridopsis lurida	26-XII-1991-02-1992	16° 5.852'N; 91° 0.199'O	A. Zacarías
Iridopsis lurida	11-III-1992	16° 5.852'N; 91° 0.199'O	A. Zacarías
Iridopsis lurida	03-VII-1992	16° 7.245'N; 90° 55.599'O	Jorge L. León-C
Iridopsis lurida	03-04-I-1992	16° 7.245'N; 90° 55.599'O	Jorge L. León-C y A. Zacarías
Iridopsis herse	30.vii.2024	16° 50.333'N; 93° 26.467'O	A. Murillo; J. León-C
Iridopsis herse	30.vii.2024	16° 50.333'N; 93° 26.467'O	A. Murillo; J. León-C
Ischnopteris bifinita	30.viii.2025	16° 41.403'N; 92° 38.112'O	A. Murillo; J. León-C
Ischnopteris bifinita	30.viii.2026	16° 41.403'N; 92° 38.112'O	A. Murillo; J. León-C
Isochromodes nr. granula	11.xi.2021	16° 52.2952’N; 93° 19.64015’O	Isela Altúzar González	https://mexico.inaturalist.org/observations/99663807
Isochromodes nr. jodea	03.ix.2024	15° 5.571'N; 92° 5.747'O	A. Murillo, J. León-C, M Girón, L. López
Isochromodes sp. 1	02.xii.2024	15° 5.571'N; 92° 5.747'O	A. Murillo; J.León-C; M. Girón
Lambdina cf. axion	11.v.2024	16° 44.280'N; 92° 38.409'O	A Murillo
Lambdina cf. axion	18.ix.1985	16° 44.280'N; 92° 38.409'O	Ginter Ekis
Leucula lucidaria	8-12.viii.1973	16° 44.280'N; 92° 38.409'O	R.W. Wind
Leucula meganira	25.xi.1997		R. Castellanos&L. Ruiz-Montoya
Leuculopsis intermedia	16.v.2009	15° 39.404'N; 92° 48.529'O	Ubaldo Caballero
Lobopola cimarrona	18.ix.1985	16° 44.280'N; 92° 38.409'O	Ginter Ekis
Lobopola cimarrona	26.iv.2006	16° 44.280'N; 92° 38.409'O	Manuel Girón
Lomographa candida	10-12.x.2021	16° 52.260'N; 93° 19.620'O	IJ Garzón-Orduña, F Joele, C Martínez & G Moreno
Macaria imitata	20-21.viii.2022	16° 40.862'N; 92° 35.952'O	IJ Garzón; TA Matson; FR Joele & JJ Dombroskie
Macaria subfulva	04-10-I-1992	16° 5.852'N; 91° 0.199'O	A. Zacarías
Macaria subfulva	27-I-01-II-1992	16° 7.245'N; 90° 55.599'O	Jorge L. León-C y A. Zacarías
Macaria subfulva	11-IV-1992	16° 7.245'N; 90° 55.599'O	Jorge L. León-C
Macaria subfulva	05-V-1992	16° 7.245'N; 90° 55.599'O	Jorge L. León-C
Macaria gambarina	05-VII-1992	16° 7.245'N; 90° 55.599'O	Jorge L. León-C
Macaria gambarina	27-I-01-II-1992	16° 7.245'N; 90° 55.599'O	Jorge L. León-C y A. Zacarías
Macaria festivata	01-04-II-1992	16° 7.245'N; 90° 55.599'O	Jorge L. León-C
Macaria abydata	28.vii.2024	16° 50.333'N; 93° 26.467'O	A. Murillo; J. León-C
Macaria gambarina	11-VII-1994	16° 59.025'N; 93° 34.297'O	Olga L. Gómez-N
Macaria triplicaria	24-II-1993	16° 40.176'N; 92° 35.030'O	B. Gómez-G
Macaria gambarina	05-VII-1992	16° 7.245'N; 90° 55.599'O	Jorge L. León-C
Macaria gambarina	10-14-XII-1991	16° 7.245'N; 90° 55.599'O	Jorge L. León-C y A. Zacarías
Macaria gambarina	27-I-01-II-1992	16° 7.245'N; 90° 55.599'O	Jorge L. León-C y A. Zacarías
Macaria gambarina	03-VI-1992	16° 7.245'N; 90° 55.599'O	Jorge L. León-C
Macaria gambarina	04-10-I-1992	16° 5.852'N; 91° 0.199'O	A. Zacarías
Macaria gambarina	26-XII-1991-02-1992	16° 5.852'N; 91° 0.199'O	A. Zacarías
Macaria gambarina	26-XII-1991-02-1992	16° 5.852'N; 91° 0.199'O	A. Zacarías
Macaria gambarina	04-10-I-1992	16° 5.852'N; 91° 0.199'O	A. Zacarías
Macaria gambarina	01-04-II-1992	16° 7.245'N; 90° 55.599'O	Jorge L. León-C
Macaria gambarina	03-04-I-1992	16° 7.245'N; 90° 55.599'O	Jorge L. León-C y A. Zacarías
Macaria gambarina	26-XII-1991-02-1992	16° 5.852'N; 91° 0.199'O	A. Zacarías
Macaria gambarina	13-14-III-1992	16° 7.245'N; 90° 55.599'O	Jorge L. León-C
Macaria gambarina	10-14-I-1992	16° 5.852'N; 91° 0.199'O	A. Zacarías
Macaria gambarina	26-XII-1991-02-1992	16° 5.852'N; 91° 0.199'O	A. Zacarías
Macaria gambarina	28-XI-09-XII-1991	16° 5.852'N; 91° 0.199'O	A. Zacarías
Macaria gambarina	10-14-I-1992	16° 5.852'N; 91° 0.199'O	A. Zacarías
Macaria gambarina	28-XI-09-XII-1991	16° 5.852'N; 91° 0.199'O	A. Zacarías
Macaria gambarina	03-04-I-1992	16° 7.245'N; 90° 55.599'O	Jorge L. León-C y A. Zacarías
Macaria gambarina	22-26-X-1991	16° 7.245'N; 90° 55.599'O	A. Cadena
Macaria gambarina	27-I-01-II-1992	16° 7.245'N; 90° 55.599'O	Jorge L. León-C y A. Zacarías
Macaria gambarina	27-I-01-II-1992	16° 7.245'N; 90° 55.599'O	Jorge L. León-C y A. Zacarías
Macaria gambarina	04-10-I-1992	16° 5.852'N; 91° 0.199'O	A. Zacarías
Macaria gambarina	14-21-X-1991	16° 7.245'N; 90° 55.599'O	Jorge L. León-C
Macaria gambarina	28-XI-09-XII-1991	16° 7.245'N; 90° 55.599'O	A. Zacarías
Macaria gambarina	26-XII-1991-02-1992	16° 5.852'N; 91° 0.199'O	A. Zacarías
Macaria gambarina	14-21-X-1991	16° 7.245'N; 90° 55.599'O	Jorge L. León-C
Macaria gambarina	28-XI-09-XII-1991	16° 5.852'N; 91° 0.199'O	A. Zacarías
Macaria gambarina	04-10-I-1992	16° 5.852'N; 91° 0.199'O	A. Zacarías
Macaria gambarina	04-10-I-1992	16° 5.852'N; 91° 0.199'O	A. Zacarías
Macaria gambarina	10-14-I-1992	16° 5.852'N; 91° 0.199'O	A. Zacarías
Macaria gambarina	28-XI-09-XII-1991	16° 5.852'N; 91° 0.199'O	A. Zacarías
Macaria gambarina	10-14-I-1992	16° 5.852'N; 91° 0.199'O	A. Zacarías
Macaria gambarina	26-XII-1991-02-1992	16° 5.852'N; 91° 0.199'O	A. Zacarías
Macaria gambarina	10-14-I-1992	16° 5.852'N; 91° 0.199'O	A. Zacarías
Macaria gambarina	10-14-I-1992	16° 5.852'N; 91° 0.199'O	A. Zacarías
Macaria gambarina	28-XI-09-XII-1991	16° 5.852'N; 91° 0.199'O	A. Zacarías
Macaria gambarina	27-I-01-II-1992	16° 7.245'N; 90° 55.599'O	Jorge L. León-C y A. Zacarías
Macaria gambarina	03-04-I-1992	16° 7.245'N; 90° 55.599'O	Jorge L. León-C y A. Zacarías
Macaria gambarina	27-I-01-II-1992	16° 7.245'N; 90° 55.599'O	Jorge L. León-C y A. Zacarías
Macaria gambarina	11-IV-1992	16° 7.245'N; 90° 55.599'O	Jorge L. León-C
Macaria gambarina	03-VI-1992	16° 7.245'N; 90° 55.599'O	Jorge L. León-C
Macaria gambarina	03-VI-1992	16° 7.245'N; 90° 55.599'O	Jorge L. León-C
Macaria gambarina	27-I-01-II-1992	16° 7.245'N; 90° 55.599'O	Jorge L. León-C y A. Zacarías
Macaria gambarina	11-IV-1992	16° 7.245'N; 90° 55.599'O	Jorge L. León-C
Macaria gambarina	03-V-1992	16° 7.245'N; 90° 55.599'O	Jorge L. León-C
Macaria cardinea	28.vii.2024	16° 50.333'N; 93° 26.467'O	A. Murillo; J. León-C
Macaria nundinata	28.vii.2024	16° 50.333'N; 93° 26.467'O	A. Murillo; J. León-C
Macaria nundinata	28.vii.2024	16° 50.333'N; 93° 26.467'O	A. Murillo; J. León-C
Macaria nundinata	28.vii.2024	16° 50.333'N; 93° 26.467'O	A. Murillo; J. León-C
Macaria abydata	28.vii.2024	16° 50.333'N; 93° 26.467'O	A. Murillo; J. León-C
Macaria festivata	01-04-II-1992	16° 7.245'N; 90° 55.599'O	Jorge L. León-C
Macaria festivata	28-XI-09-XII-1991	16° 5.852'N; 91° 0.199'O	A. Zacarías
Macaria festivata	22-26-X-1991	16° 7.245'N; 90° 55.599'O	A. Cadena
Macaria festivata	27-I-01-II-1992	16° 7.245'N; 90° 55.599'O	Jorge L. León-C y A. Zacarías
Melanchroia chephise	27-I-01-II-1992	16° 7.245'N; 90° 55.599'O	Jorge L. León-C y A. Zacarías
Melanchroia chephise	16-III-1974	17° 16.087'N; 91° 33.051'O
Melanolophia bostar	30.viii.2024	16° 41.403'N; 92° 38.112'O	A. Murillo; J. León-C
Melanolophia bostar	24-XI-1992	16° 40.176'N; 92° 35.030'O	B. Gómez-G
Melanolophia bostar	19-X-1995	16° 40.176'N; 92° 35.030'O	B. Gómez-G
Melinodes iobarris	17-VI-1993	16° 40.176'N; 92° 35.030'O	B. Gómez-G
Melinodes iobarris	20-21.viii.2022	16° 40.862'N; 92° 35.952'O	IJ Garzón; TA Matson; FR Joele & JJ Dombroskie
Melinodes detersaria	18-III-1996	17° 11.532'N; 93° 6.698'O	Olga L. Gómez-N
Metanema bonadea	CNIN
Microgonia perfulvata	05-V-1992	16° 7.245'N; 90° 55.599'O	Jorge L. León-C
Microgonia perfulvata	05-V-1992	16° 7.245'N; 90° 55.599'O	Jorge L. León-C
Microgonia perfulvata	12-16-XII-1991	16° 5.852'N; 91° 0.199'O	A. Zacarías
Microgonia perfulvata	27-I-01-II-1992	16° 7.245'N; 90° 55.599'O	Jorge L. León-C y A. Zacarías
Microgonia rhodaria	27-I-01-II-1992	16° 7.245'N; 90° 55.599'O	Jorge L. León-C y A. Zacarías
Nematocampa arenosa	25-26-I-1992	16° 5.852'N; 91° 0.199'O	A. Zacarías
Nematocampa arenosa	27-I--01-II-1992	16° 7.245'N; 90° 55.599'O	A. Zacarías & J. León-C
Nematocampa arenosa	22-26-X-1991	16° 7.245'N; 90° 55.599'O	A. Cadena
Nematocampa completa	28-XI-09-XII-1991	16° 7.245'N; 90° 55.599'O	A. Cadena
Nematocampa completa	14-21-X-1991	16° 7.245'N; 90° 55.599'O	Jorge L. León-C
Nematocampa completa	14-21-X-1991	16° 7.245'N; 90° 55.599'O	Jorge L. León-C
Nematocampa reticulata	14-21-X-1991	16° 7.245'N; 90° 55.599'O	Jorge L. León-C
Nematocampa completa	14-21-X-1991	16° 7.245'N; 90° 55.599'O	Jorge L. León-C
Nematocampa completa	14-21-X-1991	16° 7.245'N; 90° 55.599'O	Jorge L. León-C
Nematocampa reticulata	14-21-X-1991	16° 7.245'N; 90° 55.599'O	Jorge L. León-C
Nematocampa completa	14-21-X-1991	16° 7.245'N; 90° 55.599'O	Jorge L. León-C
Nematocampa completa	13-16-XI-1991	16° 7.245'N; 90° 55.599'O	A. Pescador
Nematocampa completa	22-26-X-1991	16° 7.245'N; 90° 55.599'O	A. Cadena
Nematocampa completa	22-26-X-1991	16° 7.245'N; 90° 55.599'O	A. Cadena
Nematocampa completa	22-26-X-1991	16° 7.245'N; 90° 55.599'O	A. Cadena
Nematocampa completa	22-26-X-1991	16° 7.245'N; 90° 55.599'O	A. Cadena
Nematocampa completa	22-26-X-1991	16° 7.245'N; 90° 55.599'O	A. Cadena
Nematocampa completa	22-26-X-1991	16° 7.245'N; 90° 55.599'O	A. Cadena
Nematocampa completa	22-26-X-1991	16° 7.245'N; 90° 55.599'O	A. Cadena
Nematocampa completa	22-26-X-1991	16° 7.245'N; 90° 55.599'O	A. Cadena
Nematocampa reticulata	22-26-X-1991	16° 7.245'N; 90° 55.599'O	A. Cadena
Nematocampa completa	22-26-X-1991	16° 7.245'N; 90° 55.599'O	A. Cadena
Nematocampa completa	22-26-X-1991	16° 7.245'N; 90° 55.599'O	A. Cadena
Nematocampa completa	13-16-XI-1991	16° 7.245'N; 90° 55.599'O	A. Pescador
Nematocampa completa	13-16-XI-1991	16° 7.245'N; 90° 55.599'O	A. Pescador
Nematocampa completa	18-XII-1991	16° 7.245'N; 90° 55.599'O	Jorge L. León-C y A. Zacarías
Nematocampa completa	28-XI-09-XII-1991	16° 7.245'N; 90° 55.599'O	A. Zacarías
Nematocampa completa	28-XI-09-XII-1991	16° 7.245'N; 90° 55.599'O	A. Zacarías
Nematocampa completa	28-XI-09-XII-1991	16° 7.245'N; 90° 55.599'O	A. Zacarías
Nematocampa completa	02-VII-1992	16° 7.245'N; 90° 55.599'O	Jorge L. León-C
Nematocampa completa	02-VII-1992	16° 7.245'N; 90° 55.599'O	Jorge L. León-C
Nematocampa completa	27-I-01-II-1992	16° 7.245'N; 90° 55.599'O	Jorge L. León-C y A. Zacarías
Nematocampa completa	27-I-01-II-1992	16° 7.245'N; 90° 55.599'O	Jorge L. León-C y A. Zacarías
Nematocampa completa	27-I-01-II-1992	16° 7.245'N; 90° 55.599'O	Jorge L. León-C y A. Zacarías
Nematocampa completa	26-XII-1991-02-1992	16° 5.852'N; 91° 0.199'O	A. Zacarías
Nematocampa completa	26-XII-1991-02-1992	16° 5.852'N; 91° 0.199'O	A. Zacarías
Nematocampa completa	01-04-II-1992	16° 7.245'N; 90° 55.599'O	Jorge L. León-C
Nematocampa reticulata	25-26-I-1992	16° 5.852'N; 91° 0.199'O	A. Zacarías
Nematocampa completa	04-10-I-1992	16° 5.852'N; 91° 0.199'O	A. Zacarías
Nematocampa reticulata	13-14-III-1992	16° 7.245'N; 90° 55.599'O	Jorge L. León-C
Nematocampa completa	04-10-I-1992	16° 5.852'N; 91° 0.199'O	A. Zacarías
Nematocampa reticulata	10-14-I-1992	16° 5.852'N; 91° 0.199'O	A. Zacarías
Nematocampa completa	05-V-1992	16° 7.245'N; 90° 55.599'O	Jorge L. León-C
Nematocampa completa	12-16-XII-1991	16° 5.852'N; 91° 0.199'O	A. Zacarías
Nematocampa completa	03-04-I-1992	16° 7.245'N; 90° 55.599'O	Jorge L. León-C y A. Zacarías
Nematocampa reticulata	03-VI-1992	16° 7.245'N; 90° 55.599'O	Jorge L. León-C
Nematocampa reticulata	03-VI-1992	16° 7.245'N; 90° 55.599'O	Jorge L. León-C
Neotherina noxiosa	20-VIII-1993	16° 40.176'N; 92° 35.030'O	B. Gómez-G
Neotherina noxiosa	17-II-1993	16° 40.176'N; 92° 35.030'O	B. Gómez-G
Nepheloleuca iliturata	24-28-VII-1991	16° 7.245'N; 90° 55.599'O	Jorge L. León-C
Nepheloleuca iliturata	03-04-I-1992	16° 7.245'N; 90° 55.599'O	Jorge L. León-C y A. Zacarías
Nepheloleuca iliturata	11-14-I-1991	16° 7.245'N; 90° 55.599'O	A. Zacarías
Nepheloleuca iliturata	11-14-I-1991	16° 7.245'N; 90° 55.599'O	A. Zacarías
Nepheloleuca iliturata	10-14-I-1992	16° 5.852'N; 91° 0.199'O	A. Zacarías
Nepheloleuca iliturata	22-26-X-1991	16° 7.245'N; 90° 55.599'O	A. Cadena
Nepheloleuca iliturata	13-16-XI-1991	16° 7.245'N; 90° 55.599'O	A. Pescador
Nepheloleuca iliturata	28-XI-09-XII-1991	16° 5.852'N; 91° 0.199'O	A. Zacarías
Nepheloleuca iliturata	22-26-X-1991	16° 7.245'N; 90° 55.599'O	A. Cadena
Nepheloleuca iliturata	24-28-VII-1991	16° 7.245'N; 90° 55.599'O	Jorge L. León-C
Nepheloleuca iliturata	14-21-X-1991	16° 7.245'N; 90° 55.599'O	Jorge L. León-C
Nepheloleuca iliturata	27-I-01-II-1992	16° 7.245'N; 90° 55.599'O	Jorge L. León-C y A. Zacarías
Nepheloleuca iliturata	03-04-I-1992	16° 7.245'N; 90° 55.599'O	Jorge L. León-C y A. Zacarías
Nepheloleuca iliturata	22-26-X-1991	16° 7.245'N; 90° 55.599'O	A. Cadena
Nepheloleuca iliturata	27-I-01-II-1992	16° 7.245'N; 90° 55.599'O	Jorge L. León-C y A. Zacarías
Nepheloleuca iliturata	27-I-01-II-1992	16° 7.245'N; 90° 55.599'O	Jorge L. León-C y A. Zacarías
Nepheloleuca politia	04-10-I-1992	16° 5.852'N; 91° 0.199'O	A. Zacarías
Nepheloleuca politia	10-VII-1995	16° 59.025'N; 93° 34.297'O	Olga L. Gómez-N
Nepheloleuca politia	15-IX-1992	8 km N Berriozábal	R. W. Jones
Nepheloleuca politia	25-XI-1992	16° 40.176'N; 92° 35.030'O	B. Gómez-G
Nepheloleuca politia	21-IX-1992	16° 40.176'N; 92° 35.030'O	B. Gómez-G
Nepheloleuca politia	22-X-1992	16° 40.176'N; 92° 35.030'O	B. Gómez-G
Nepheloleuca politia	04-10-I-1992	16° 5.852'N; 91° 0.199'O	A. Zacarías
Nepheloleuca politia	11-IV-1992	16° 7.245'N; 90° 55.599'O	Jorge L. León-C
Nephodia organa	23-viii-2022	16° 52.260'N; 93° 19.620'O	I Garzon, T Matson, F Joele, J Dombroskie
Nephodia organa	23-viii-2022	16° 52.260'N; 93° 19.620'O	I Garzon, T Matson, F Joele, J Dombroskie
Nephodia organa	23-viii-2022	16° 52.260'N; 93° 19.620'O	I Garzon, T Matson, F Joele, J Dombroskie
Nesalcis haematosticta	03.viii.2024	16° 50.333'N; 93° 26.467'O	A. Murillo; J. León-C
Opisthoxia amabilis	CNIN
Opisthoxia asopis	10-12.x.2021	16° 52.260'N; 93° 19.620'O	IJ Garzón-Orduña, F Joele, C Martínez & G Moreno
Opisthoxia bella	14-16.x.2021	16° 7.245'N; 90° 55.599'O	IJ Garzón-Orduña, F Joele, C Martínez & G Moreno
Opisthoxia cassandra	10-12.x.2021	16° 52.260'N; 93° 19.620'O	IJ Garzón-Orduña, F Joele, C Martínez & G Moreno
Opisthoxia cf. bolivari	14-21-X-1991	16° 7.245'N; 90° 55.599'O	Jorge L. León-C
Opisthoxia miletia	18-X-1997	15° 39.404'N; 92° 48.529'O	J. León-C
Opisthoxia miletia	17.xi.2018	16° 50.039016’N; 93° 4.4177’O	Neptalí Ramírez Marcial	https://mexico.inaturalist.org/observations/18569614
Opisthoxia miletia	10-12.x.2021	16° 52.260'N; 93° 19.620'O	IJ Garzón-Orduña, F Joele, C Martínez & G Moreno
Opisthoxia salubaea	10-12.x.2021	16° 52.260'N; 93° 19.620'O	IJ Garzón-Orduña, F Joele, C Martínez & G Moreno
Opisthoxia uncinata	03.viii.2024	16° 50.333'N; 93° 26.467'O	A. Murillo; J. León-C
Opisthoxia uncinata	10-12.x.2021	16° 52.260'N; 93° 19.620'O	IJ Garzón-Orduña, F Joele, C Martínez & G Moreno
Opisthoxia vitenaria	10-12.x.2021	16° 52.260'N; 93° 19.620'O	IJ Garzón-Orduña, F Joele, C Martínez & G Moreno
Oxydia vesulia	14-21-X-1991	16° 7.245'N; 90° 55.599'O	Jorge L. León-C
Oxydia vesulia	13-16-XI-1991	16° 7.245'N; 90° 55.599'O	A. Pescador
Oxydia vesulia	28-XI-09-XII-1991	16° 5.852'N; 91° 0.199'O	A. Zacarías
Oxydia vesulia	14-21-X-1991	16° 7.245'N; 90° 55.599'O	Jorge L. León-C
Oxydia vesulia	14-21-X-1991	16° 7.245'N; 90° 55.599'O	Jorge L. León-C
Oxydia vesulia	28-XI-09-XII-1991	16° 5.852'N; 91° 0.199'O	A. Zacarías
Oxydia vesulia	04-10-I-1992	16° 5.852'N; 91° 0.199'O	A. Zacarías
Oxydia vesulia	26-02-I-1992	16° 5.852'N; 91° 0.199'O	A. Zacarías
Oxydia vesulia	13-14-III-1992	16° 7.245'N; 90° 55.599'O	Jorge L. León-C
Oxydia vesulia	04-10-VIII-1991	16° 7.245'N; 90° 55.599'O	Jorge L. León-C
Oxydia vesulia	13-14-III-1992	16° 7.245'N; 90° 55.599'O	Jorge L. León-C
Oxydia vesulia	27-I-01-II-1992	16° 7.245'N; 90° 55.599'O	Jorge L. León-C y A. Zacarías
Oxydia vesulia	28.vii.2024	16° 50.333'N; 93° 26.467'O	A. Murillo; J. León-C
Oxydia vesulia	28.vii.2024	16° 50.333'N; 93° 26.467'O	A. Murillo; J. León-C
Oxydia vesulia	28.vii.2024	16° 50.333'N; 93° 26.467'O	A. Murillo; J. León-C
Oxydia mexicata	27-I-01-II-1992	16° 7.245'N; 90° 55.599'O	Jorge L. León-C y A. Zacarías
Oxydia mexicata	17-XI-1991	16° 7.245'N; 90° 55.599'O	Jorge L. León-C
Oxydia masthala	02.xii.2024	15° 5.571'N; 92° 5.747'O	A. Murillo; J.León-C; M. Girón
Oxydia masthala	22-II-1993	16° 40.176'N; 92° 35.030'O	B. Gómez-G
Oxydia masthala	14.vi.1992	16° 44.280'N; 92° 38.409'O	B.D. Streit & R.A. Cunningham
Oxydia masthala	22-II-1994	16° 40.176'N; 92° 35.030'O	B. Gómez-G
Oxydia medona	17-VI-1993	16° 40.176'N; 92° 35.030'O	B. Gómez-G
Oxydia vesulia	19-X-1992	16° 40.176'N; 92° 35.030'O	B. Gómez-G
Oxydia vesulia	25-XI-1992	16° 40.176'N; 92° 35.030'O	B. Gómez-G
Oxydia vesulia	25-XI-1992	16° 40.176'N; 92° 35.030'O	B. Gómez-G
Oxydia vesulia	24-X-1992	16° 40.176'N; 92° 35.030'O	B. Gómez-G
Oxydia vesulia	25-X-1992	16° 40.176'N; 92° 35.030'O	B. Gómez-G
Oxydia vesulia	22-X-1992	16° 40.176'N; 92° 35.030'O	B. Gómez-G
Oxydia mexicata	17-XI-1991	16° 7.245'N; 90° 55.599'O	Jorge L. León-C
Oxydia mexicata	27-I-01-II-1992	16° 7.245'N; 90° 55.599'O	Jorge L. León-C y A. Zacarías
Oxydia mexicata	27-I-01-II-1992	16° 7.245'N; 90° 55.599'O	Jorge L. León-C y A. Zacarías
Oxydia	01.xii.2024	15° 5.571'N; 92° 5.747'O	A. Murillo; J.León-C; M. Girón
Oxydia nr. obtusuaria	03.ix.2024	16° 40.862'N; 92° 35.952'O	A. Murillo; J. León-C
Oxydia nr. obtusuaria	27-I-01-II-1992	16° 7.245'N; 90° 55.599'O	Jorge L. León-C y A. Zacarías
Oxydia platypterata	21.vi.1992	17° 12.817'N; 92° 57.904'O	B.D. Streit & R.A. Cunningham
Oxydia vesulia	30.viii.2024	16° 41.403'N; 92° 38.112'O	A. Murillo; J. León-C
Oxydia vesulia	30.viii.2024	16° 41.403'N; 92° 38.112'O	A. Murillo; J. León-C
Oxydia geminata	03.ix.2024	16° 40.862'N; 92° 35.952'O	A. Murillo; J. León-C
Oxydia geminata	03.ix.2024	16° 40.862'N; 92° 35.952'O	A. Murillo; J. León-C
Oxydia geminata	03.ix.2024	16° 40.862'N; 92° 35.952'O	A. Murillo; J. León-C
Oxydia geminata	03.ix.2024	16° 40.862'N; 92° 35.952'O	A. Murillo; J. León-C
Oxydia sp. 1	03.ix.2024	16° 40.862'N; 92° 35.952'O	A. Murillo; J. León-C
Pantherodes unciaria	28-XI-09-XII-1991	16° 5.852'N; 91° 0.199'O	A. Zacarías
Pantherodes unciaria	31.vii.2024	16° 41.403'N; 92° 38.112'O	A. Murillo; J. León-C
Pantherodes unciaria	31.vii.2024	16° 41.403'N; 92° 38.112'O	A. Murillo; J. León-C
Pantherodes unciaria	28-XI-09-XII-1991	16° 5.852'N; 91° 0.199'O	A. Zacarías
Pantherodes unciaria	27-I-01-II-1992	16° 7.245'N; 90° 55.599'O	Jorge L. León-C y A. Zacarías
Paragonia cruraria	30-VI-1992	16° 7.245'N; 90° 55.599'O	Jorge L. León-C
Paragonia cruraria	05-V-1992	16° 7.245'N; 90° 55.599'O	Jorge L. León-C
Paragonia cruraria	22-26-1991	16° 7.245'N; 90° 55.599'O	A. Cadena
Paragonia cruraria	13-16-XI-1991	16° 7.245'N; 90° 55.599'O	A. Pescador
Paragonia cruraria	05-V-1992	16° 7.245'N; 90° 55.599'O	Jorge L. León-C
Paragonia cruraria	03-VI-1992	16° 7.245'N; 90° 55.599'O	Jorge L. León-C
Paragonia cruraria	28-XI-09-XII-1991	16° 5.852'N; 91° 0.199'O	A. Zacarías
Paragonia cruraria	26-VI-1992	16° 7.245'N; 90° 55.599'O	Jorge L. León-C
Paragonia procidaria	02-VII-1992	16° 7.245'N; 90° 55.599'O	Jorge L. León-C
Paragonia cruraria	29-III-1992	16° 7.245'N; 90° 55.599'O	Jorge L. León-C
Paragonia cruraria	22.viii.2008	16° 45.747'N; 91° 7.521'O	J.L.León-Cortés
Paragonia cruraria	26-VI-1992	16° 7.245'N; 90° 55.599'O	Jorge L. León-C
Paragonia cruraria	10-14-XII-1991	16° 7.245'N; 90° 55.599'O	Jorge L. León-C y A. Zacarías
Paragonia cruraria	22-26-X-1991	16° 7.245'N; 90° 55.599'O	A. Cadena
Paragonia cruraria	30-VI-1992	16° 7.245'N; 90° 55.599'O	Jorge L. León-C
Paragonia cruraria	30-VI-1992	16° 7.245'N; 90° 55.599'O	Jorge L. León-C
Paragonia cruraria	13-16-XI-1991	16° 7.245'N; 90° 55.599'O	A. Pescador
Paragonia cruraria	22-26-X-1991	16° 7.245'N; 90° 55.599'O	A. Cadena
Paragonia cruraria	27-I-01-II-1992	16° 7.245'N; 90° 55.599'O	Jorge L. León-C y A. Zacarías
Paragonia cruraria	07-08-VII-1992	16° 7.245'N; 90° 55.599'O	Jorge L. León-C
Paragonia cruraria	26-XII-1991-02-1992	16° 5.852'N; 91° 0.199'O	A. Zacarías
Paragonia cruraria	22-26-X-1991	16° 7.245'N; 90° 55.599'O	A. Cadena
Paragonia cruraria	11-IV-1992	16° 7.245'N; 90° 55.599'O	Jorge L. León-C
Paragonia cruraria	13-14-III-1992	16° 7.245'N; 90° 55.599'O	Jorge L. León-C
Paragonia procidaria	02-VII-1992	16° 7.245'N; 90° 55.599'O	Jorge L. León-C
Paragonia tasima	CNIN
Paragonia cruraria	28-XI-09-XII-1991	16° 5.852'N; 91° 0.199'O	A. Zacarías
Parilexia proditata	28.vii.2024	16° 50.333'N; 93° 26.467'O	A. Murillo; J. León-C
Parilexia proditata	28.vii.2024	16° 50.333'N; 93° 26.467'O	A. Murillo; J. León-C
Parilexia nicetaria	03.ix.2024	16° 40.862'N; 92° 35.952'O	A. Murillo; J. León-C
Parilexia nicetaria	03.ix.2024	16° 40.862'N; 92° 35.952'O	A. Murillo; J. León-C
Patalene trogonaria	05-V-1992	16° 7.245'N; 90° 55.599'O	Jorge L. León-C
Patalene asychisaria	07-08-VII-1992	16° 7.245'N; 90° 55.599'O	Jorge L. León-C
Patalene falcularia	04-10-I-1992	16° 5.852'N; 91° 0.199'O	A. Zacarías
Patalene aenetusaria	14-21-X-1991	16° 7.245'N; 90° 55.599'O	Jorge L. León-C
Patalene aenetusaria	24-XI-1992	16° 40.176'N; 92° 35.030'O	B. Gómez-G
Patalene aenetusaria	23-XI-1992	16° 40.176'N; 92° 35.030'O	B. Gómez-G
Patalene aenetusaria	14-21-X-1991	16° 7.245'N; 90° 55.599'O	Jorge L. León-C
Patalene aenetusaria	26-XII-1991-02-1992	16° 5.852'N; 91° 0.199'O	A. Zacarías
Patalene aenetusaria	13-14-III-1992	16° 7.245'N; 90° 55.599'O	Jorge L. León-C
Patalene aenetusaria	10-14-I-1992	16° 5.852'N; 91° 0.199'O	A. Zacarías
Patalene aenetusaria	27-I-01-II-1992	16° 7.245'N; 90° 55.599'O	Jorge L. León-C y A. Zacarías
Patalene aenetusaria	01-04-II-1992	16° 7.245'N; 90° 55.599'O	Jorge L. León-C
Patalene aenetusaria	03-VI-1992	16° 7.245'N; 90° 55.599'O	Jorge L. León-C
Patalene aenetusaria	27-I-01-II-1992	16° 7.245'N; 90° 55.599'O	Jorge L. León-C y A. Zacarías
Patalene aenetusaria	28-XI-09-XII-1991	16° 5.852'N; 91° 0.199'O	A. Zacarías
Patalene aenetusaria	10-14-I-1992	16° 5.852'N; 91° 0.199'O	A. Zacarías
Patalene aenetusaria	11-III-1992	16° 5.852'N; 91° 0.199'O	A. Zacarías
Patalene aenetusaria	03-V-1992	16° 7.245'N; 90° 55.599'O	Jorge L. León-C
Patalene aenetusaria	26-XII-1991-02-1992	16° 5.852'N; 91° 0.199'O	A. Zacarías
Patalene aenetusaria	27-I-01-II-1992	16° 7.245'N; 90° 55.599'O	Jorge L. León-C y A. Zacarías
Patalene aenetusaria	18-XII-1991	16° 7.245'N; 90° 55.599'O	Jorge L. León-C y A. Zacarías
Patalene asychisaria	28.vii.2024	16° 50.333'N; 93° 26.467'O	A. Murillo; J. León-C
Patalene asychisaria	02.xii.2024	15° 5.571'N; 92° 5.747'O	A. Murillo; J.León; M. Girón
Patalene asychisaria	07-08-VII-1992	16° 7.245'N; 90° 55.599'O	Jorge L. León-C
Patalene asychisaria	18-XII-1991	16° 7.245'N; 90° 55.599'O	Jorge L. León-C y A. Zacarías
Patalene asychisaria	07-08-VII-1992	16° 7.245'N; 90° 55.599'O	Jorge L. León-C
Patalene asychisaria	27-I-01-II-1992	16° 7.245'N; 90° 55.599'O	Jorge L. León-C y A. Zacarías
Patalene asychisaria	06-VI-1992	16° 5.852'N; 91° 0.199'O	Jorge L. León-C
Patalene falcularia	04-10-I-1992	16° 5.852'N; 91° 0.199'O	A. Zacarías
Patalene falcularia	03-04-I-1992	16° 7.245'N; 90° 55.599'O	Jorge L. León-C y A. Zacarías
Patalene falcularia	29-30-I-1992	16° 5.852'N; 91° 0.199'O	A. Zacarías
Patalene falcularia	04.xi.2022	16° 44.22215’N; 92° 38.257116’O	Francisco Herrera	https://mexico.inaturalist.org/observations/226604710
Patalene hamulata	16.vi.1991	17° 12.817'N; 92° 57.904'O	Rich Cunningham
Patalene trogonaria	05-V-1992	16° 7.245'N; 90° 55.599'O	Jorge L. León-C
Patalene trogonaria	07-08-VII-1992	16° 7.245'N; 90° 55.599'O	Jorge L. León-C
Patalene trogonaria	12-16-XII-1991	16° 5.852'N; 91° 0.199'O	A. Zacarías
Periclina apricaria	02.xii.2024	15° 5.571'N; 92° 5.747'O	A. Murillo; J.León; M. Girón
Periclina apricaria	31.vii.2024	16° 41.403'N; 92° 38.112'O	A. Murillo; J. León-C
Periclina apricaria	18-V-1993	16° 40.176'N; 92° 35.030'O	B. Gómez-G
Periclina merana	10.x.2020	16° 44.22215’N; 92° 38.257116’O	Francisco Herrera	https://mexico.inaturalist.org/observations/63333605
Periclina syctaria	30.viii.2024	16° 41.403'N; 92° 38.112'O	A. Murillo; J. León-C
Periclina syctaria	30.viii.2024	16° 41.403'N; 92° 38.112'O	A. Murillo; J. León-C
Perissopteryx gamezi	17.ix.1965	17° 12.817'N; 92° 57.904'O	G. Ekis
Pero lessema	20-VI-1993	16° 40.176'N; 92° 35.030'O	B. Gómez-G
Pero lessema	23-XI-1992	16° 40.176'N; 92° 35.030'O	B. Gómez-G
Pero lessema	26-V-1993	16° 40.176'N; 92° 35.030'O	B. Gómez-G
Pero curuma	18-II-1993	16° 40.176'N; 92° 35.030'O	B. Gómez-G
Pero saturata	23-V-1993	16° 40.176'N; 92° 35.030'O	B. Gómez-G
Pero melissa	22-II-1993	16° 40.176'N; 92° 35.030'O	B. Gómez-G
Pero melissa	21-X-1992	16° 40.176'N; 92° 35.030'O	B. Gómez-G
Pero melissa	23-XI-1992	16° 40.176'N; 92° 35.030'O	B. Gómez-G
Pero melissa	24-IV-1993	16° 40.176'N; 92° 35.030'O	B. Gómez-G
Pero caerula	03.ix.2024	16° 40.862'N; 92° 35.952'O	A. Murillo; J. León-C
Pero caerula	03.ix.2024	16° 40.862'N; 92° 35.952'O	A. Murillo; J. León-C
Pero lessema	03.ix.2024	16° 40.862'N; 92° 35.952'O	A. Murillo; J. León-C
Pero lessema	03.ix.2024	16° 40.862'N; 92° 35.952'O	A. Murillo; J. León-C
Pero melissa	03.ix.2024	16° 40.862'N; 92° 35.952'O	A. Murillo; J. León-C
Pero melissa	03.ix.2024	16° 40.862'N; 92° 35.952'O	A. Murillo; J. León-C
Pero melissa	03.ix.2024	16° 40.862'N; 92° 35.952'O	A. Murillo; J. León-C
Pero melissa	31.vii.2024	16° 41.403'N; 92° 38.112'O	A. Murillo; J. León-C
Pero caerula	30.viii.2024	16° 41.403'N; 92° 38.112'O	A. Murillo; J. León-C
Pero caerula	30.viii.2024	16° 41.403'N; 92° 38.112'O	A. Murillo; J. León-C
Pero heralda	31.vii.2024	16° 41.403'N; 92° 38.112'O	A. Murillo; J. León-C
Pero amanda	28-XI-09-XII-1991	16° 5.852'N; 91° 0.199'O	A. Zacarías
Pero amanda	28-XI-09-XII-1991	16° 5.852'N; 91° 0.199'O	A. Zacarías
Pero dularia	28-XI-09-XII-1991	16° 5.852'N; 91° 0.199'O	A. Zacarías
Pero dularia	28-XI-09-XII-1991	16° 5.852'N; 91° 0.199'O	A. Zacarías
Pero dularia	26-XII-1991-02-1992	16° 5.852'N; 91° 0.199'O	A. Zacarías
Pero dularia	28-XI-09-XII-1991	16° 5.852'N; 91° 0.199'O	A. Zacarías
Pero dularia	04-10-I-1992	16° 5.852'N; 91° 0.199'O	A. Zacarías
Pero externa	28-XI-09-XII-1991	16° 5.852'N; 91° 0.199'O	A. Zacarías
Pero externa	28-XI-09-XII-1991	16° 5.852'N; 91° 0.199'O	A. Zacarías
Pero externa	28-XI-09-XII-1991	16° 5.852'N; 91° 0.199'O	A. Zacarías
Pero externa	11-III-1992	16° 5.852'N; 91° 0.199'O	A. Zacarías
Pero externa	26-XII-1991-02-1992	16° 5.852'N; 91° 0.199'O	A. Zacarías
Pero externa	04-10-I-1992	16° 5.852'N; 91° 0.199'O	A. Zacarías
Pero plagodiata	07-08-VII-1992	16° 7.245'N; 90° 55.599'O	Jorge L. León-C
Pero derecha	21.vi.1992	17° 12.817'N; 92° 57.904'O	B.D. Streit & R.A. Cunningham
Pero externa	26-XII-1991-02-1992	16° 5.852'N; 91° 0.199'O	A. Zacarías
Pero registrada	05-VII-1992	16° 5.852'N; 91° 0.199'O	Jorge L. León-C
Pero registrada	26-XII-1991-02-1992	16° 5.852'N; 91° 0.199'O	A. Zacarías
Pero registrada	29-30-I-1992	16° 5.852'N; 91° 0.199'O	A. Zacarías
Pero clysiaria	26-XII-1991-02-1992	16° 5.852'N; 91° 0.199'O	A. Zacarías
Pero clysiaria	26-XII-1991-02-1992	16° 5.852'N; 91° 0.199'O	A. Zacarías
Pero bulba	26-XII-1991-02-1992	16° 5.852'N; 91° 0.199'O	A. Zacarías
Pero bulba	26-XII-1991-02-1992	16° 5.852'N; 91° 0.199'O	A. Zacarías
Pero bulba	26-XII-1991-02-1992	16° 5.852'N; 91° 0.199'O	A. Zacarías
Pero bulba	10-14-I-1992	16° 5.852'N; 91° 0.199'O	A. Zacarías
Pero amanda	03.viii.2024	16° 50.333'N; 93° 26.467'O	A. Murillo; J. León-C
Pero amanda	03.viii.2024	16° 50.333'N; 93° 26.467'O	A. Murillo; J. León-C
Pero amanda	27-I-01-II-1992	16° 7.245'N; 90° 55.599'O	Jorge L. León-C y A. Zacarías
Pero chapela	13-14-III-1992	16° 7.245'N; 90° 55.599'O	Jorge L. León-C
Pero dularia	27-I-01-II-1992	16° 7.245'N; 90° 55.599'O	Jorge L. León-C y A. Zacarías
Pero dularia	27-I-01-II-1992	16° 7.245'N; 90° 55.599'O	Jorge L. León-C y A. Zacarías
Pero dularia	27-I-01-II-1992	16° 7.245'N; 90° 55.599'O	Jorge L. León-C y A. Zacarías
Pero dularia	27-I-01-II-1992	16° 7.245'N; 90° 55.599'O	Jorge L. León-C y A. Zacarías
Pero externa	14-21-X-1991	16° 7.245'N; 90° 55.599'O	Jorge L. León-C
Pero externa	14-21-X-1991	16° 7.245'N; 90° 55.599'O	Jorge L. León-C
Pero externa	07-08-VII-1992	16° 7.245'N; 90° 55.599'O	Jorge L. León-C
Pero externa	22-26-X-1991	16° 7.245'N; 90° 55.599'O	A. Cadena
Pero externa	17-18-XI-1991	16° 7.245'N; 90° 55.599'O	A. Zacarías
Pero externa	03-04-I-1992	16° 7.245'N; 90° 55.599'O	Jorge L. León-C y A. Zacarías
Pero externa	17-18-XI-1991	16° 7.245'N; 90° 55.599'O	A. Zacarías
Pero externa	10-14-XII-1991	16° 7.245'N; 90° 55.599'O	Jorge L. León-C y A. Zacarías
Pero polygonaria	05-V-1992	16° 7.245'N; 90° 55.599'O	Jorge L. León-C
Pero polygonaria	27-I-01-II-1992	16° 7.245'N; 90° 55.599'O	Jorge L. León-C y A. Zacarías
Pero polygonaria	27-I-01-II-1992	16° 7.245'N; 90° 55.599'O	Jorge L. León-C y A. Zacarías
Pero polygonaria	27-I-01-II-1992	16° 7.245'N; 90° 55.599'O	Jorge L. León-C y A. Zacarías
Pero polygonaria	01-04-II-1992	16° 7.245'N; 90° 55.599'O	Jorge L. León-C
Pero polygonaria	13-14-III-1992	16° 7.245'N; 90° 55.599'O	Jorge L. León-C
Pero polygonaria	05-V-1992	16° 7.245'N; 90° 55.599'O	Jorge L. León-C
Pero polygonaria	27-I-01-II-1992	16° 7.245'N; 90° 55.599'O	Jorge L. León-C y A. Zacarías
Pero polygonaria	27-I-01-II-1992	16° 7.245'N; 90° 55.599'O	Jorge L. León-C y A. Zacarías
Pero polygonaria	27-I-01-II-1992	16° 7.245'N; 90° 55.599'O	Jorge L. León-C y A. Zacarías
Pero polygonaria	27-I-01-II-1992	16° 7.245'N; 90° 55.599'O	Jorge L. León-C y A. Zacarías
Pero polygonaria	07-08-VII-1992	16° 7.245'N; 90° 55.599'O	Jorge L. León-C
Pero polygonaria	03-VII-1992	16° 7.245'N; 90° 55.599'O	Jorge L. León-C
Pero amanda	13-14-III-1992	16° 7.245'N; 90° 55.599'O	Jorge L. León-C
Pero polygonaria	27-I-01-II-1992	16° 7.245'N; 90° 55.599'O	Jorge L. León-C y A. Zacarías
Pero polygonaria	27-I-01-II-1992	16° 7.245'N; 90° 55.599'O	Jorge L. León-C y A. Zacarías
Pero polygonaria	30-VI-1992	16° 7.245'N; 90° 55.599'O	Jorge L. León-C
Pero polygonaria	03-VII-1992	16° 7.245'N; 90° 55.599'O	Jorge L. León-C
Pero registrada	07-08-VII-1992	16° 7.245'N; 90° 55.599'O	Jorge L. León-C
Pero registrada	07-08-VII-1992	16° 7.245'N; 90° 55.599'O	Jorge L. León-C
Pero registrada	05-V-1992	16° 7.245'N; 90° 55.599'O	Jorge L. León-C
Pero registrada	03-VII-1992	16° 7.245'N; 90° 55.599'O	Jorge L. León-C
Pero registrada	27-I-01-II-1992	16° 7.245'N; 90° 55.599'O	Jorge L. León-C
Pero clysiaria	01-04-II-1992	16° 7.245'N; 90° 55.599'O	Jorge L. León-C
Pero clysiaria	03-VI-1992	16° 7.245'N; 90° 55.599'O	Jorge L. León-C
Pero clysiaria	07-08-VII-1992	16° 7.245'N; 90° 55.599'O	Jorge L. León-C
Pero clysiaria	13-14-III-1992	16° 7.245'N; 90° 55.599'O	Jorge L. León-C
Pero clysiaria	22-26-X-1991	16° 7.245'N; 90° 55.599'O	A. Cadena
Pero clysiaria	30-VI-1992	16° 7.245'N; 90° 55.599'O	Jorge L. León-C
Pero clysiaria	13-14-III-1992	16° 7.245'N; 90° 55.599'O	Jorge L. León-C
Pero chapela	27-I-01-II-1992	16° 7.245'N; 90° 55.599'O	Jorge L. León-C y A. Zacarías
Pero chapela	14-21-X-1991	16° 7.245'N; 90° 55.599'O	Jorge L. León-C
Pero chapela	03-VII-1992	16° 7.245'N; 90° 55.599'O	Jorge L. León-C
Pero chapela	13-14-III-1992	16° 7.245'N; 90° 55.599'O	Jorge L. León-C
Pero chapela	13-14-III-1992	16° 7.245'N; 90° 55.599'O	Jorge L. León-C
Pero chapela	13-14-III-1992	16° 7.245'N; 90° 55.599'O	Jorge L. León-C
Pero chapela	27-I-01-II-1992	16° 7.245'N; 90° 55.599'O	Jorge L. León-C y A. Zacarías
Pero chapela	03-VII-1992	16° 7.245'N; 90° 55.599'O	Jorge L. León-C
Pero clysiaria	03-V-1992	16° 7.245'N; 90° 55.599'O	Jorge L. León-C
Pero exquisita		16° 7.245'N; 90° 55.599'O	Jorge L. León-C
Phaeoura spadix	03.ix.2024	16° 40.862'N; 92° 35.952'O	A. Murillo; J. León-C
Phaeoura spadix	03.ix.2024	16° 40.862'N; 92° 35.952'O	A. Murillo; J. León-C
Phaeoura spadix	03.ix.2024	16° 40.862'N; 92° 35.952'O	A. Murillo; J. León-C
Phaeoura spadix	03.ix.2024	16° 40.862'N; 92° 35.952'O	A. Murillo; J. León-C
Phaeoura spadix	03.ix.2024	16° 40.862'N; 92° 35.952'O	A. Murillo; J. León-C
Phaeoura spadix	24-V-1993	16° 40.176'N; 92° 35.030'O	B. Gómez-G
Phaeoura spadix	25-XI-1992	16° 40.176'N; 92° 35.030'O	B. Gómez-G
Phaeoura spadix	23-XI-1992	16° 40.176'N; 92° 35.030'O	B. Gómez-G
Phaeoura spadix	25-XI-1992	16° 40.176'N; 92° 35.030'O	B. Gómez-G
Phrygionis platinata naevia	13.x.2017	17° 10.14785’N; 92° 20.38306’O	Rogelio Martínez	https://mexico.inaturalist.org/observations/8399288
Phrygionis platinata naevia	07.ix.2021	16° 44.22215’N; 92° 38.257116’O	Francisco Herrera	https://mexico.inaturalist.org/observations/98244407
Phrygionis privignaria	25.x.2022	16° 44.22215’N; 92° 38.257116’O	Francisco Herrera	https://mexico.inaturalist.org/observations/189175228
Phrygionis privignaria	10-12.x.2021	16° 52.260'N; 93° 19.620'O	IJ Garzón-Orduña, F Joele, C Martínez & G Moreno
Phrygionis privignaria	28.vii.2020	16° 58.5313’N; 91° 34.8857’O	Miguel García Cruz	https://mexico.inaturalist.org/observations/54645240
Phrygionis privignaria	03.vii.1992	16° 40.462'N; 93° 43.762'O	Olga L. Gómez-N
Phrygionis privignaria	15-IX-1992	8 km N Berriozábal	R. W. Jones
Phygionis polita	02.xii.2024	15° 5.571'N; 92° 5.747'O	A. Murillo; J.León; M. Girón
Phygionis polita	25.viii.2024	16° 58.8567’N; 91° 34.9878’O	Miguel García Cruz	https://mexico.inaturalist.org/observations/237812942
Phyle aspilotos	12-III-1994	17° 11.532'N; 93° 6.698'O	Olga L. Gómez-N
Phyllodonta indeterminata	11.X.2004	16° 48.683'N; 90° 54.371'O	A. Ibarra
Phyllodonta druciata	23-viii-2022	16° 52.260'N; 93° 19.620'O	I Garzon, T Matson, F Joele, J Dombroskie
Phyllodonta esperanza	30.xi.2024	15° 6.546'N; 92° 5.945'O	A. Murillo; J.León; M. Girón
Phyllodonta flabellaria	20-IX-1992	16° 40.176'N; 92° 35.030'O	B. Gómez-G
Phyllodonta flabellaria	22.viii.2022	16° 43.925'N; 92° 36.231'O	IJ Garzón; TA Matson; FR Joele & JJ Dombroskie
Phyllodonta indeterminata	21-IX-1992	16° 40.176'N; 92° 35.030'O	B. Gómez-G
Physocleora vacillaria	31.vii.2024	16° 41.403'N; 92° 38.112'O	A. Murillo; J. León-C
Physocleora vacillaria	28.vii.2024	16° 50.333'N; 93° 26.467'O	A. Murillo; J. León-C
Physocleora vacillaria	28.vii.2024	16° 50.333'N; 93° 26.467'O	A. Murillo; J. León-C
Physocleora vacillaria	28.vii.2024	16° 50.333'N; 93° 26.467'O	A. Murillo; J. León-C
Pityeja nazada	18-X-1997	15° 39.404'N; 92° 48.529'O	Olga L. Gómez-N
Pityeja histrionaria	20-X-1992	16° 40.176'N; 92° 35.030'O	C. Beutelspacher-B
Pityeja nazada	19-X-1992	16° 40.176'N; 92° 35.030'O	C. Beutelspacher-B
Polla hemeraria	11.iv.1992	16° 7.245'N; 90° 55.599'O	J. León-C
Polla hemeraria	22.ix.2001	16° 52.970'N; 93°12.691'O	Jorge León, A. Molina, H. Chacón, S. Bonilla
Prochoerodes cf. pilosa	26-XII-1991-02-1992	16° 5.852'N; 91° 0.199'O	A. Zacarías
Prochoerodes pilosa	14-21-X-1991	16° 7.245'N; 90° 55.599'O	Jorge L. León-C
Prochoerodes pilosa	04-10-I-1992	16° 5.852'N; 91° 0.199'O	A. Zacarías
Prochoerodes pilosa	04-10-I-1992	16° 5.852'N; 91° 0.199'O	A. Zacarías
Prochoerodes pilosa	13-16-XI-1991	16° 7.245'N; 90° 55.599'O	A. Pescador
Prochoerodes pilosa	26-XII-1991-02-1992	16° 5.852'N; 91° 0.199'O	A. Zacarías
Prochoerodes pilosa	10-14-I-1992	16° 5.852'N; 91° 0.199'O	A. Zacarías
Prochoerodes tetragonata	22-26-X-1991	16° 7.245'N; 90° 55.599'O	A. Cadena
Prochoerodes tetragonata	26-02-I-1992	16° 5.852'N; 91° 0.199'O	A. Zacarías
Prochoerodes tetragonata	22-26-X-1991	16° 7.245'N; 90° 55.599'O	A. Cadena
Prochoerodes pilosa	29-30-I-1992	16° 5.852'N; 91° 0.199'O	A. Zacarías
Prochoerodes pilosa	28-XI-09-XII-1991	16° 5.852'N; 91° 0.199'O	A. Zacarías
Prochoerodes pilosa	28-XI-09-XII-1991	16° 5.852'N; 91° 0.199'O	A. Zacarías
Prochoerodes pilosa	10-14-I-1992	16° 5.852'N; 91° 0.199'O	A. Zacarías
Prochoerodes pilosa	28-XI-09-XII-1991	16° 5.852'N; 91° 0.199'O	A. Zacarías
Prochoerodes pilosa	10-14-I-1992	16° 5.852'N; 91° 0.199'O	A. Zacarías
Prochoerodes pilosa	28-XI-09-XII-1991	16° 5.852'N; 91° 0.199'O	A. Zacarías
Prochoerodes pilosa	04-10-I-1992	16° 5.852'N; 91° 0.199'O	A. Zacarías
Prochoerodes pilosa	28.vii.2024	16° 50.333'N; 93° 26.467'O	A. Murillo; J. León-C
Prochoerodes pilosa	28.vii.2024	16° 50.333'N; 93° 26.467'O	A. Murillo; J. León-C
Rhomboptila nr. cajanuma	13.x.2005	16° 45.747'N; 91° 7.521'O	A. Ibarra
Rhomboptila nr. cajanuma	22.viii.2008	16° 45.747'N; 91° 7.521'O
Rindgeria picta	31.vii.2024	16° 41.403'N; 92° 38.112'O	A. Murillo; J. León-C
Rindgeria picta	29-XI-1992	16° 40.176'N; 92° 35.030'O	B. Gómez-G
Sabulodes arge	23-viii-2022	16° 52.260'N; 93° 19.620'O	IJ Garzón; TA Matson; FR Joele & JJ Dombroskie
Sabulodes setosa	18-XII-1991	16° 7.245'N; 90° 55.599'O	Jorge L. León-C y A. Zacarías
Sabulodes loba	29-30-I-1992	16° 5.852'N; 91° 0.199'O	A. Zacarías
Sabulodes matrica	31.vii.2024	16° 41.403'N; 92° 38.112'O	A. Murillo; J. León-C
Sabulodes matrica	23-viii-2022	16° 52.260'N; 93° 19.620'O	IJ Garzón; TA Matson; FR Joele & JJ Dombroskie
Sabulodes matrona	23-XI-1992	16° 40.176'N; 92° 35.030'O	B. Gómez-G
Sabulodes matrona	25-XI-1992	16° 40.176'N; 92° 35.030'O	B. Gómez-G
Sabulodes loba	18-XII-1991	16° 7.245'N; 90° 55.599'O	Jorge L. León-C y A. Zacarías
Sabulodes loba	29-30-I-1992	16° 5.852'N; 91° 0.199'O	A. Zacarías
Sabulodes plauta	02.xii.2024	15° 5.571'N; 92° 5.747'O	A. Murillo; J.León; M. Girón
Sabulodes plauta	03.ix.2024	16° 40.862'N; 92° 35.952'O	A. Murillo; J. León-C
Sabulodes plauta	03.ix.2024	16° 40.862'N; 92° 35.952'O	A. Murillo; J. León-C
Semiothisa salsa	14-21-X-1991	16° 7.245'N; 90° 55.599'O	Jorge L. León-C
Semiothisa divergentata	1.2022	17° 30.88148’N; 92° 1.54565’O	Saul Miguel Z	https://mexico.inaturalist.org/observations/105301986
Semiothisa salsa	30-VI-1992	16° 7.245'N; 90° 55.599'O	Jorge L. León-C
Semiothisa salsa	30-VI-1992	16° 7.245'N; 90° 55.599'O	Jorge L. León-C
Semiothisa salsa	11-IV-1992	16° 7.245'N; 90° 55.599'O	Jorge L. León-C
Semiothisa salsa	29-VII-1992	16° 7.245'N; 90° 55.599'O	Jorge L. León-C
Semiothisa salsa	03-VII-1992	16° 7.245'N; 90° 55.599'O	Jorge L. León-C
Semiothisa salsa	18-XII-1991	16° 7.245'N; 90° 55.599'O	Jorge L. León-C y A. Zacarías
Sericoptera mahometaria	04-11-II-1992	16° 5.852'N; 91° 0.199'O	Jorge L. León-C
Sericoptera mahometaria	18-XII-1991	16° 7.245'N; 90° 55.599'O	Jorge L. León-C y A. Zacarías
Sericoptera mahometaria	28-XI-09-XII-1991	16° 5.852'N; 91° 0.199'O	A. Zacarías
Sericoptera mahometaria	28-XI-09-XII-1991	16° 5.852'N; 91° 0.199'O	A. Zacarías
Sericoptera mahometaria	28-XI-09-XII-1991	16° 5.852'N; 91° 0.199'O	A. Zacarías
Sericoptera mahometaria	28-XI-09-XII-1991	16° 5.852'N; 91° 0.199'O	A. Zacarías
Sericoptera mahometaria	18-XII-1991	16° 7.245'N; 90° 55.599'O	A. Zacarías
Sericoptera mahometaria	10-14-I-1992	16° 5.852'N; 91° 0.199'O	A. Zacarías
Sericoptera mahometaria	27-I-01-II-1992	16° 7.245'N; 90° 55.599'O	Jorge L. León-C y A. Zacarías
Sericoptera mahometaria	27-I-01-II-1992	16° 7.245'N; 90° 55.599'O	Jorge L. León-C y A. Zacarías
Sericoptera mahometaria	10-14-I-1992	16° 5.852'N; 91° 0.199'O	A. Zacarías
Sericoptera mahometaria	04-10-I-1992	16° 5.852'N; 91° 0.199'O	A. Zacarías
Sericoptera mahometaria	04-10-I-1992	16° 5.852'N; 91° 0.199'O	A. Zacarías
Sericoptera mahometaria	10-14-I-1992	16° 5.852'N; 91° 0.199'O	A. Zacarías
Sericoptera mahometaria	23.XI.1992	16° 40.176'N; 92° 35.030'O	B. Gómez-G
Sicya pomona	02.xii.2024	15° 5.571'N; 92° 5.747'O	A. Murillo; J.León; M. Girón
Sicya pomona	02.xii.2024	15° 5.571'N; 92° 5.747'O	A. Murillo; J.León; M. Girón
Sicya inquinata	02.xii.2024	15° 5.571'N; 92° 5.747'O	A. Murillo; J.León; M. Girón
Sicya inquinata	02.xii.2024	15° 5.571'N; 92° 5.747'O	A. Murillo; J.León; M. Girón
Sicya pomona	01.xii.2024	15° 5.571'N; 92° 5.747'O	A. Murillo; J.León; M. Girón
Sicya pomona	01.xii.2025	15° 5.571'N; 92° 5.747'O	A. Murillo; J.León; M. Girón
Sicya pomona	01.xii.2026	15° 5.571'N; 92° 5.747'O	A. Murillo; J.León; M. Girón
Sicya pomona	01.xii.2024	15° 5.571'N; 92° 5.747'O	A. Murillo; J.León; M. Girón
Simena luctifera	18-II-1974	15° 3.940'N; 92° 4.952'O	A. R. R.
Simena luctifera	5.xi.1973	16° 44.280'N; 92° 38.409'O	R.W. Wind
Simena schusteri	16.vi.1992	16° 24.301'N; 91° 53.010'O	R. Cunningham
Simena umbrifera	21.vi.1992	17° 12.817'N; 92° 57.904'O	R. Cunningham
Simopteryx torquataria	16.x.2024	17° 1.13783’N; 91° 35.6643’O	Miguel García Cruz	https://mexico.inaturalist.org/observations/247670865
Sphacelodes quadrilineata	03.viii.2024	16° 50.333'N; 93° 26.467'O	A. Murillo; J. León-C
Sphacelodes quadrilineata	28-XI-09-XII-1991	16° 5.852'N; 91° 0.199'O	A. Zacarías
Sphacelodes vulneraria	29-30-I-1992	16° 5.852'N; 91° 0.199'O	A. Zacarías
Sphacelodes vulneraria	03.viii.2024	16° 50.333'N; 93° 26.467'O	A. Murillo; J. León-C
Sphacelodes vulneraria	28.vii.2024	16° 50.333'N; 93° 26.467'O	A. Murillo; J. León-C
Sphacelodes vulneraria	28.vii.2024	16° 50.333'N; 93° 26.467'O	A. Murillo; J. León-C
Sphacelodes vulneraria	28.vii.2024	16° 50.333'N; 93° 26.467'O	A. Murillo; J. León-C
Sphacelodes vulneraria	28.vii.2024	16° 50.333'N; 93° 26.467'O	A. Murillo; J. León-C
Sphacelodes vulneraria	30.viii.2024	16° 41.403'N; 92° 38.112'O	A. Murillo; J. León-C
Sphacelodes vulneraria	20-VIII-1994	16° 40.176'N; 92° 35.030'O	B. Gómez-G
Sphacelodes vulneraria	17-VIII-1993	16° 40.176'N; 92° 35.030'O	B. Gómez-G
Sphacelodes vulneraria	15-VIII-1993	16° 40.176'N; 92° 35.030'O	B. Gómez-G
Sphacelodes vulneraria	21-X-1992	16° 40.176'N; 92° 35.030'O	B. Gómez-G
Sphacelodes vulneraria	23-X-1992	16° 40.176'N; 92° 35.030'O	B. Gómez-G
Sphacelodes quadrilineata	28-XI-09-XII-1991	16° 5.852'N; 91° 0.199'O	A. Zacarías
Sphacelodes vulneraria	29-30-I-1992	16° 5.852'N; 91° 0.199'O	A. Zacarías
Sphacelodes vulneraria	29-30-I-1992	16° 5.852'N; 91° 0.199'O	A. Zacarías
Sphacelodes vulneraria	28-XI-09-XII-1991	16° 5.852'N; 91° 0.199'O	A. Zacarías
Sphacelodes vulneraria	14-27-X-1991	16° 7.245'N; 90° 55.599'O	Jorge L. León-C
Sphacelodes vulneraria	10-14-I-1992	16° 5.852'N; 91° 0.199'O	A. Zacarías
Sphacelodes vulneraria	27-I-01-II-1992	16° 7.245'N; 90° 55.599'O	Jorge L. León-C y A. Zacarías
Sphacelodes vulneraria	12-16-XII-1991	16° 5.852'N; 91° 0.199'O	A. Zacarías
Sphacelodes vulneraria	27-I-01-II-1992	16° 7.245'N; 90° 55.599'O	Jorge L. León-C y A. Zacarías
Sphacelodes vulneraria	27-I-01-II-1992	16° 7.245'N; 90° 55.599'O	Jorge L. León-C y A. Zacarías
Sphacelodes vulneraria	28-XI-09-XII-1991	16° 5.852'N; 91° 0.199'O	A. Zacarías
Sphacelodes vulneraria	22-26-X-1991	16° 7.245'N; 90° 55.599'O	A. Cadena
Sphacelodes vulneraria	04-10-I-1992	16° 5.852'N; 91° 0.199'O	A. Zacarías
Sphacelodes vulneraria	27-I-01-II-1992	16° 7.245'N; 90° 55.599'O	Jorge L. León-C y A. Zacarías
Sphacelodes vulneraria	10-14-I-1992	16° 5.852'N; 91° 0.199'O	A. Zacarías
Sphacelodes vulneraria	28-XI-09-XII-1991	16° 5.852'N; 91° 0.199'O	A. Zacarías
Synnomos firmamentaria	01.xii.2024	15° 5.571'N; 92° 5.747'O	A. Murillo; J.León; M. Girón
Synnomos firmamentaria	02.xii.2024	15° 5.571'N; 92° 5.747'O	A. Murillo; J.León; M. Girón
Synnomos firmamentaria	01.xii.2024	15° 5.571'N; 92° 5.747'O	A. Murillo; J.León; M. Girón
Synnomos firmamentaria	01.xii.2025	15° 5.571'N; 92° 5.747'O	A. Murillo; J.León; M. Girón
Synnomos firmamentaria	01.xii.2026	15° 5.571'N; 92° 5.747'O	A. Murillo; J.León; M. Girón
Synnomos firmamentaria	01.xii.2027	15° 5.571'N; 92° 5.747'O	A. Murillo; J.León; M. Girón
Synnomos firmamentaria	23-viii-2022	16° 52.260'N; 93° 19.620'O	I Garzon, T Matson, F Joele, J Dombroskie
Thyrinteina arnobia	04-10-VIII-1991	16° 7.245'N; 90° 55.599'O	Jorge L. León-C
Thyrinteina arnobia	30.vii.2024	16° 50.333'N; 93° 26.467'O	A. Murillo; J. León-C
Thyrinteina arnobia	30.vii.2024	16° 50.333'N; 93° 26.467'O	A. Murillo; J. León-C
Thyrinteina arnobia	30.vii.2024	16° 50.333'N; 93° 26.467'O	A. Murillo; J. León-C
Thyrinteina arnobia	30.vii.2024	16° 50.333'N; 93° 26.467'O	A. Murillo; J. León-C
Thyrinteina arnobia	03.viii.2024	16° 50.333'N; 93° 26.467'O	A. Murillo; J. León-C
Thyrinteina arnobia	03.viii.2024	16° 50.333'N; 93° 26.467'O	A. Murillo; J. León-C
Thyrinteina arnobia	28.vii.2024	16° 50.333'N; 93° 26.467'O	A. Murillo; J. León-C
Thyrinteina arnobia	28.vii.2024	16° 50.333'N; 93° 26.467'O	A. Murillo; J. León-C
Thyrinteina arnobia	28.vii.2024	16° 50.333'N; 93° 26.467'O	A. Murillo; J. León-C
Thyrinteina arnobia	28.vii.2024	16° 50.333'N; 93° 26.467'O	A. Murillo; J. León-C
Thysanopyga abdominaria	28.vii.2024	16° 50.333'N; 93° 26.467'O	A. Murillo; J. León-C
Thysanopyga abdominaria	03.ix.2024	16° 40.862'N; 92° 35.952'O	A. Murillo; J. León-C
Thysanopyga fractimacula	03.ix.2024	16° 40.862'N; 92° 35.952'O	A. Murillo; J. León-C
Thysanopyga fractimacula	03.ix.2024	16° 40.862'N; 92° 35.952'O	A. Murillo; J. León-C
Thysanopyga fractimacula	03.ix.2024	16° 41.403'N; 92° 38.112'O	A. Murillo; J. León-C
Thysanopyga fractimacula	30.viii.2024	16° 41.403'N; 92° 38.112'O	A. Murillo; J. León-C
Thysanopyga subapicalis	03.ix.2024	16° 40.862'N; 92° 35.952'O	A. Murillo; J. León-C
Tmetomorpha bitias	CNIN
Trotopera arrhapa		16° 11.353'N; 91° 18.296'O	J. León-C
Urepione quadrilineata	26-XII-1991-02-1992	16° 5.852'N; 91° 0.199'O	A. Zacarías
Urepione quadrilineata	14-21-X-1991	16° 7.245'N; 90° 55.599'O	Jorge L. León-C
Urepione quadrilineata	28-XI-09-XII-1991	16° 5.852'N; 91° 0.199'O	A. Zacarías
Urepione quadrilineata	22-26-X-1991	16° 7.245'N; 90° 55.599'O	A. Cadena
Urepione quadrilineata	13-14-III-1992	16° 7.245'N; 90° 55.599'O	Jorge L. León-C
Urepione quadrilineata	30-VI-1992	16° 7.245'N; 90° 55.599'O	Jorge L. León-C
Urepione quadrilineata	26-XII-1991-02-1992	16° 5.852'N; 91° 0.199'O	A. Zacarías
Urepione quadrilineata	14-21-X-1991	16° 7.245'N; 90° 55.599'O	Jorge L. León-C
Urepione quadrilineata	28-XI-09-XII-1991	16° 5.852'N; 91° 0.199'O	A. Zacarías
Urepione quadrilineata	22-26-X-1991	16° 7.245'N; 90° 55.599'O	A. Cadena
Urepione quadrilineata	13-14-III-1992	16° 7.245'N; 90° 55.599'O	Jorge L. León-C
Urepione quadrilineata	30-VI-1992	16° 7.245'N; 90° 55.599'O	Jorge L. León-C
